# Supplementary material for: ATP1A3 dysfunction causes motor hyperexcitability and afterhyperpolarization loss in a dystonia model
Source: Brain. 2024 Nov 13;148(4):1099–105. doi: 10.1093/brain/awae373 (PMC11967811; doi:10.1093/brain/awae373)
Supplement: awae373_Supplementary_Data [file awae373_supplementary_data.zip]

Archive with 4 entries (4 files):
- brain-2024-01183-File005.pdf
- brain-2024-01183-File006.mov
- brain-2024-01183-File007.mov
- brain-2024-01183-File008.mov
